# Supplementary material for: Effect of Silica-Based Nanomaterials on Seed Germination and Seedling Growth of Rice (Oryza sativa L.)
Source: Nanomaterials (Basel). 2022 Nov 24;12(23):4160. doi: 10.3390/nano12234160 (PMC9740595; doi:10.3390/nano12234160)
Supplement: Supplementary file 1 [file nanomaterials-12-04160-s001.zip]

Archive with 1 entries (1 files):
- nanomaterials-2019588-supplementary.pdf
